# Supplementary material for: Functions of the C2H2 Transcription Factor Gene thmea1 in Trichoderma harzianum under Copper Stress Based on Transcriptome Analysis
Source: Biomed Res Int. 2018 Jul 18;2018:8149682. doi: 10.1155/2018/8149682 (PMC6076916; doi:10.1155/2018/8149682)
Supplement: Supplementary Materials — The supplementary material contains 7 tables and 1 figure. Table S1: primers used in validation experiments. Table S2: mapping rate of sequencing samples of Th33 and Δthmea1. Table S3: gene number of different expression level (FPKM) distribution. Table S4: list of differentially expressed genes (DEGs) showed in Figure 2. Table S5: number of DEGs assigned to GO classification. Table S6: summary of DEGs assigned to the KEGG database. Table S7: list of 65 ribosomal protein genes with significantly altered expression in T. harzianum. Figure S1: the melting curve of the tested genes analyzed by qRT-PCR. [file 8149682.f1.zip]

Archive with 2 entries (2 files):
- Figure S1_BMRI_2366629.doc
- TableS1-S7_BMRI_2366630.xlsx
