# Supplementary material for: Functions of the C2H2 Transcription Factor Gene thmea1 in Trichoderma harzianum under Copper Stress Based on Transcriptome Analysis
Source: Biomed Res Int. 2018 Jul 18;2018:8149682. doi: 10.1155/2018/8149682 (PMC6076916; doi:10.1155/2018/8149682)
Supplement: Supplementary Materials — The supplementary material contains 7 tables and 1 figure. Table S1: primers used in validation experiments. Table S2: mapping rate of sequencing samples of Th33 and Δthmea1. Table S3: gene number of different expression level (FPKM) distribution. Table S4: list of differentially expressed genes (DEGs) showed in Figure 2. Table S5: number of DEGs assigned to GO classification. Table S6: summary of DEGs assigned to the KEGG database. Table S7: list of 65 ribosomal protein genes with significantly altered expression in T. harzianum. Figure S1: the melting curve of the tested genes analyzed by qRT-PCR. [file 8149682.f1.zip › TableS1-S7_BMRI_2366630.xlsx]

## Sheet: S1 Table
	S1 Table Primers in the experiment
Gene_ID		Primer(Forward,5'-3')	Primer(Reverse,5'-3')	annotation
1	Tha_07074	TCTACAGAGAATGCGCCCGT	AAGTCGATCTCGTTGGCAGG	related to Cu-binding metallothionein
2	Tha_03701	CGTCACAGGCATTCTGAAAGTG	GTCATTCGCCGACAAGATTGG	mac1p
3	Tha_07043	CGCCAGTTCTTTGAGGACCAG	CGTTGGGAGAGTCTGAAGTGATG	ferric-chelate reductase
4	Tha_01417	CGTTACTGAGACACCCGCCT	CGAACAAGAGGTAGCCGAGG	Ctr copper transporter family protein
5	Tha_03591	CTTCCAAACCGACATCCACAC	AACAGGCTCCTTGCCATTGAC	related to Ctr copper transporter
6	Tha_05828	TTGTCCTCCTCGTTATCGCCCT	TGAAGCGTCCCGAAACTTGG	copper transporter-like protein, partial
7	Tha_08191	GCTGGATTCGTCAGGAGGCT	CCCACCTTGCTGGCTTTCTC	copper transporting P-type ATPase
8	Tha_06446	AGCCTGAGTTTGCCAGTGTCA	CTTGGTGATGCTTGCTGTGGT	copper-translocating P-type ATPase
9	Tha_00261	CACGCACACCTACGAGTTCAA	CTTGGCAATCTTCGTCAGGAC	iron/copper transporter Atx1, putative
10	Tha_10671	AGCCTGAGTTTGCCAGTGTCA	CTTGGTGATGCTTGCTGTGGT	manganese superoxide dismutase
11	Tha_04932	TGGCTTCCACATCCACACCT	TTGGCGTTACCCTGAGCATC	Cu/Zn superoxide dismutase
12	Tha_03788	CCGACTCCAACCACTATGGCTA	CTTGACAGGCTCCTCACTTTGC	copper amine oxidase
13	gapdh	TGTCATCTCCAACGCCTCTT	TTCTGGGTGGCAGTGTAGGA	internal reference gene

## Sheet: S2 Table
		S2 Table Mapping rate of sequencing samples of Th33 and Δthmea1
Sample ID	Total reads	Mapped reads	Mapped ratio(%)
Th33-0.8	21992864	18447140	83.9
ΔTH-0.8	24357970	2.18839e+07	89.9

## Sheet: S3 Table
	S3 Table Gene number of different expression level (FPKM) distribution
表达量 FPKM	Th33-0.8-1	ΔTH-0.8-1
0	1140	1024
0～0.25（＞0）	348	421
0.25～0.5	315	360
0.5～1	414	434
1.0～5.0	1329	1361
5.0～10	805	848
10～50	3439	3354
50～100	1392	1400
100～500	1359	1309
500～1000	192	170
＞1000	120	172

## Sheet: S4 Table
S4 Table List of differentially expressed genes showed in Figure 2
The 268 upregulated genes with a differential expression of one- to two-fold
gene_id	Th33-0.8_FPKM	ΔTH-0.8_FPKM	log2(fold_change) (ΔTH-0.8_VS_Th33-0.8)	annotation
Tha_00088	11.442	29.3074	1.35694	acyl-thioesterase 2
Tha_00116	12.6976	26.3653	1.05408	Leucine Rich Repeat domain protein
Tha_00125	9.55086	38.0881	1.99564	related to ankyrin 3
Tha_00189	17.7702	37.6487	1.08314	maltose permease
Tha_00261	313.574	687.164	1.13185	iron/copper transporter Atx1, putative
Tha_00269	635.612	1308.06	1.04121	ribosomal protein L24/26
Tha_00294	564.572	1223.06	1.11526	ribosomal protein L5
Tha_00360	9.47899	25.3585	1.41966	hypothetical protein TRIVIDRAFT_63787
Tha_00379	23.3883	56.4502	1.27119	cation diffusion facilitator 10
Tha_00388	14.8605	42.2618	1.50788	hypothetical protein TRIVIDRAFT_35206
Tha_00394	22.1254	53.0058	1.26045	probable RNA binding protein Rpf2 involved in ribosome biogenesis
Tha_00433	82.5845	206.2	1.3201	nuclear pore complex, npl4 component
Tha_00448	51.5695	108.254	1.06984	hypothetical protein TRIVIDRAFT_65771
Tha_00484	255.118	661.162	1.37384	Hypothetical protein TRIATDRAFT_221418
Tha_00545	821.4	1761.12	1.10034	60S ribosomal protein L20
Tha_00547	37.1495	79.1307	1.0909	guanine nucleotide exchange factor synembryn
Tha_00576	31.7587	73.597	1.2125	Kynurenine 3-monooxygenase
Tha_00666	8.45784	23.0722	1.4478	hypothetical protein TRIVIDRAFT_69322
Tha_00671	33.3694	72.8744	1.12689	oxidoreductase family protein
Tha_00757	4.56124	16.7018	1.8725	putative PTH11-type G-protein coupled receptor protein
Tha_00912	9.48106	20.231	1.09345	related to transcription factor jumonji
Tha_00917	414.493	883.909	1.09255	hsp70 family protein
Tha_00936	11.0366	38.318	1.79573	putative gcn5-related n-acetyltransferase protein
Tha_00972	12.9283	29.0853	1.16976	WD domain-containing protein
Tha_00978	56.4609	116.752	1.04812	hypothetical protein TRIVIDRAFT_177250
Tha_00980	72.1748	171.661	1.25	thioredoxin-disulfide reductase
Tha_01016	166.339	501.839	1.59309	mitochondrial hypoxia responsive domain containing protein
Tha_01099	56.5209	136.155	1.26839	mitochondrial carrier protein, putative
Tha_01131	50.3338	135.958	1.43356	cystathionine beta-lyase/cystathionine gamma-synthase
Tha_01205	171.12	673.843	1.97741	expansin-like protein
Tha_01276	174.327	566.782	1.701	hypothetical protein TRIVIDRAFT_215479
Tha_01328	85.7242	274.832	1.68078	hypothetical protein TRIVIDRAFT_51849
Tha_01334	16.1605	36.551	1.17744	hypothetical protein TRIVIDRAFT_124943, partial
Tha_01345	22.9464	57.8178	1.33324	protein CCC1, putative
Tha_01425	6.84319	14.2828	1.06154	NF-X1 finger transcription factor, putative
Tha_01446	44.4337	110.09	1.30895	RNA polymerase I specific transcription factor
Tha_01500	257.921	689.015	1.41761	hypothetical protein TRIVIDRAFT_217295
Tha_01513	153.807	338.373	1.13749	protein translocation complex component
Tha_01522	62.1215	173.149	1.47884	hypothetical protein TRIVIDRAFT_113900, partial
Tha_01575	37.5857	75.2149	1.00083	probable MRT4-mRNA turnover 4
Tha_01577	50.685	168.01	1.72892	hypothetical protein TRIVIDRAFT_207286
Tha_01600	300.049	899.692	1.58423	ribosomal protein S2
Tha_01616	111.522	354.981	1.67041	related to lustrin A
Tha_01669	89.2793	205.852	1.20521	phosphoglycerate mutase family domain protein
Tha_01723	19.3433	53.1159	1.45731	predicted protein
Tha_01726	14.5107	39.0369	1.42772	hypothetical protein TRIVIDRAFT_192174
Tha_01835	10.9725	22.5762	1.04092	related to DUF185 domain protein
Tha_01868	34.4595	73.922	1.1011	hypothetical protein TRIVIDRAFT_37118
Tha_01887	12.9617	49.6636	1.93794	MYND finger family protein
Tha_01890	14.723	33.0331	1.16585	Protein SPT10
Tha_01971	243.412	508.099	1.06171	dihydrolipoyl dehydrogenase-like protein
Tha_02003	9.744	22.0864	1.18058	NmrA family protein
Tha_02201	79.3625	311.781	1.974	conserved hypothetical protein
Tha_02214	39.6873	122.211	1.62263	Acid protease
Tha_02215	45.1878	144.618	1.67825	hypothetical protein TRIATDRAFT_87489
Tha_02227	0.507946	1.42186	1.48503	Beta-ketoacyl synthase
Tha_02232	3.65337	13.7238	1.90937	glucose transporter-like protein
Tha_02234	242.221	526.217	1.11934	zinc knuckle domain containing protein
Tha_02242	19.7208	64.9971	1.72065	related to tryptophan 2,3 dioxygenase
Tha_02244	7.56086	17.026	1.17112	oligopeptide transporter, putative
Tha_02309	25.6482	86.9457	1.76126	conserved hypothetical protein
Tha_02345	36.8944	80.7237	1.12959	pre-mRNA-splicing factor CWC25
Tha_02384	29.8368	103.853	1.79938	dehydrogenase
Tha_02409	70.496	148.383	1.07371	flavohemoglobin
Tha_02462	7.51779	16.9753	1.17506	hypothetical protein TRIVIDRAFT_88464
Tha_02484	151.217	306.698	1.0202	proteasome component PRE3 precursor
Tha_02490	39.3272	88.2973	1.16684	UPF0643 protein
Tha_02511	827.524	1702.79	1.04103	cross-pathway control WD-repeat protein cpc2
Tha_02606	6.1098	17.0956	1.48443	fungal transcriptional regulatory protein
Tha_02624	276.67	662.739	1.26028	ubiquitin/metalloprotease fusion protein
Tha_02694	19.2521	58.0086	1.59125	amino acid transporter
Tha_02738	18.3105	65.9232	1.84811	malate dehydrogenase
Tha_02758	91.7606	200.025	1.12424	probable protein involved in intramitochondrial protein sorting
Tha_02790	1176.4	2389.16	1.02213	ribosomal protein P1
Tha_02806	31.5322	72.5413	1.20198	dihydrofolate synthetase Fol3
Tha_02882	6.58098	17.1536	1.38214	N-terminal fungal transcription factor-containing protein
Tha_02891	867.34	1752.91	1.01508	40S ribosomal protein S24
Tha_02898	8.0618	21.1146	1.38906	peptidase S41 family protein
Tha_02899	10.8867	30.493	1.48591	integral membrane protein
Tha_02946	6.78573	15.424	1.1846	nitrate reductase
Tha_02958	7.02966	21.6055	1.61987	putative fumarylacetoacetate hydrolase family protein
Tha_02964	75.2005	244.425	1.70058	GNAT family
Tha_03043	5.12141	12.3683	1.27204	Protein kinase-like domain protein
Tha_03086	1015.67	2092.34	1.04269	40S ribosomal protein S9 (S7)
Tha_03119	781.192	1656.85	1.08469	ribosomal protein S4
Tha_03142	137.516	374.842	1.44668	small oligopeptide opt family
Tha_03184	8.13129	30.7013	1.91674	ribonuclease T2 family protein
Tha_03207	83.888	201.684	1.26556	hsp70 family protein, mitochondrial precursor
Tha_03246	95.7017	229.62	1.26263	Nonsense-mediated mRNA decay protein 3, putative
Tha_03314	1349.09	4187.47	1.6341	heat shock protein 70 kDa
Tha_03331	10.4634	35.5311	1.76372	protein rds1
Tha_03333	697.775	1449.23	1.05445	60s ribosomal protein L152/L15B
Tha_03375	42.2535	85.7737	1.02146	pyoverdine/dityrosine biosynthesis protein, putative
Tha_03394	29.4468	59.3847	1.01198	PHD finger domain protein, putative
Tha_03429	405.117	846.298	1.06283	aquaporin-2
Tha_03478	17.49	65.9933	1.91579	Glucose/sorbosone dehydrogenase
Tha_03552	414.894	1135.26	1.45221	molecular chaperone bip1
Tha_03610	2824.59	6071.06	1.1039	polyubiquitin
Tha_03611	20.3732	48.2082	1.2426	hypothetical protein TRIVIDRAFT_124034, partial
Tha_03658	63.1673	150.529	1.25279	hypothetical protein TRIVIDRAFT_120674, partial
Tha_03678	82.6719	190.401	1.20358	carbohydrate esterase family 9 protein
Tha_03731	100.281	202.712	1.01538	Sugar/inositol transporter
Tha_03761	30.123	61.6317	1.0328	dihydrofolate reductase
Tha_03763	90.3786	232.512	1.36325	hypothetical protein TRIVIDRAFT_231603
Tha_03788	55.4368	167.685	1.59684	copper amine oxidase
Tha_03852	17.4049	65.5121	1.91226	related to exopolyphosphatase
Tha_03928	35.6118	80.0414	1.16839	Hypothetical protein TRIREDRAFT_81416
Tha_03977	8.76412	21.5322	1.29681	multidrug resistance-associated protein
Tha_03996	24.5738	59.4222	1.27388	electron transfer flavoprotein alpha-subunit
Tha_04071	51.2356	114.568	1.16099	MFS phospholipid transporter Git1
Tha_04072	7.1784	20.1208	1.48695	fha domain containing protein
Tha_04135	62.3747	140.353	1.17003	hypothetical protein TRIVIDRAFT_76153
Tha_04148	322.81	769.005	1.25231	hypothetical protein TRIVIDRAFT_183171
Tha_04178	717.405	1438.2	1.0034	60S ribosomal protein L25
Tha_04223	32.0962	74.5203	1.21523	short chain dehydrogenase/reductase
Tha_04313	71.3983	148.363	1.05518	amidase
Tha_04314	56.6527	131.744	1.21752	hypothetical protein TRIVIDRAFT_187849
Tha_04316	62.6028	195.162	1.64037	bifunctional catalase/peroxidase
Tha_04359	154.928	385.669	1.31577	C2H2 type zinc finger containing protein
Tha_04432	25.1865	52.5821	1.06192	hypothetical protein TRIVIDRAFT_113927, partial
Tha_04458	112.133	432.438	1.94729	transmembrane amino acid transporter
Tha_04460	22.1228	61.7822	1.48165	redoxin domain-containing protein
Tha_04481	286.925	574.67	1.00206	tripeptidyl peptidase precursor
Tha_04586	41.6971	84.5676	1.02016	hypothetical protein TRIVIDRAFT_79510
Tha_04610	33.7259	74.9911	1.15286	related to neutral ceramidase
Tha_04693	12.8683	28.2925	1.1366	hypothetical protein TRIVIDRAFT_73172
Tha_04713	63.4894	250.744	1.98163	hypothetical protein TRIVIDRAFT_185457
Tha_04760	568.86	1147.45	1.01229	60S ribosomal protein L4, putative
Tha_04805	321.298	843.707	1.39283	predicted protein
Tha_04856	2.72252	8.25225	1.59984	glycosyltransferase family 31 protein
Tha_04878	3.89089	9.83579	1.33794	triglyceride lipase-cholesterol esterase
Tha_04888	44.5427	162.788	1.86974	calcineurin-like phosphoesterase, putative
Tha_04931	35.4603	83.5337	1.23615	transcription factor (Snd1/p100), putative
Tha_04942	817.749	2022.67	1.30653	ribosomal protein L14
Tha_04947	32.8331	79.6018	1.27765	conserved hypothetical protein
Tha_04951	21.4388	65.0238	1.60074	cell wall protein
Tha_05056	26.4873	65.0309	1.29582	related to acetyl-CoA transporter
Tha_05107	7.4387	19.7037	1.40535	integral membrane protein
Tha_05219	48.7909	118.748	1.28322	hypothetical protein TRIVIDRAFT_182599
Tha_05245	15.0723	49.6833	1.72087	putative PTH11-type G-protein coupled receptor protein
Tha_05268	179.85	375.267	1.06112	uracil permease-like protein
Tha_05276	95.4934	289.238	1.59879	zinc finger protein
Tha_05311	46.6184	97.4208	1.06333	phosphoserine phosphatase
Tha_05406	38.6264	94.7044	1.29384	mannose-1-phosphate guanylyltransferase
Tha_05435	219.903	455.276	1.04988	Isocitrate dehydrogenase
Tha_05442	84.9714	324.276	1.93217	related to interferon-regulated resistance GTP-binding protein
Tha_05502	140.054	497.156	1.82771	hypothetical protein TRIVIDRAFT_74944
Tha_05582	2.914	11.6314	1.99695	threonine dehydratase
Tha_05625	6.04858	20.1126	1.73343	probable alkaline phosphatase
Tha_05627	32.3651	120.811	1.90024	Nucleosome assembly protein (NAP)
Tha_05655	223.75	477.352	1.09317	translocon-associated protein, alpha subunit
Tha_05753	29.5664	97.8096	1.72602	DNA damage response protein WSS1
Tha_05768	265.524	549.155	1.04837	Bax Inhibitor family protein
Tha_05769	29.9286	81.5075	1.44541	hypothetical protein TRIVIDRAFT_50657
Tha_05822	17.466	37.1986	1.0907	DNA-directed RNA polymerase III subunit RPC6
Tha_05928	3.22162	9.43675	1.5505	putative glycosyltransferase family 1 protein
Tha_05947	1.58213	5.60149	1.82394	phosphoenolpyruvate synthase
Tha_05958	78.7087	308.243	1.96948	hypothetical protein TRIVIDRAFT_52840
Tha_06114	4.30268	15.8813	1.88403	---
Tha_06148	3.74012	8.95386	1.25943	Hypothetical protein TRIREDRAFT_63503
Tha_06153	2.803	10.7724	1.9423	hypothetical protein TRIVIDRAFT_55621
Tha_06223	9.526	32.6896	1.77889	putative aldehyde dehydrogenase protein
Tha_06226	36.011	113.991	1.66241	Putative mitochondrial chaperone BCS1-B
Tha_06291	16.3269	33.0891	1.0191	Mechanosensitive ion channel family protein
Tha_06297	14.0047	34.8394	1.31481	putative enoyl-CoA hydratase
Tha_06321	60.7026	131.081	1.11062	cytokinesis protein
Tha_06332	14.8072	38.5271	1.37957	hypothetical protein TRIVIDRAFT_197505
Tha_06359	211.213	502.846	1.25142	glutathione peroxidase-like protein
Tha_06443	59.0333	127.647	1.11256	major facilitator superfamily
Tha_06517	636.442	1331.9	1.06539	probable transitional endoplasmic reticulum ATPase
Tha_06560	18.7498	58.0742	1.63102	sugar 1,4-lactone oxidase, putative
Tha_06599	4.88463	15.7219	1.68646	related to peroxisomal short-chain alcohol dehydrogenase
Tha_06612	78.3362	279.229	1.8337	5-oxo-L-prolinase
Tha_06614	151.109	345.935	1.19491	MFS transporter
Tha_06841	19.6693	42.1668	1.10016	fatty acid desaturase
Tha_06879	5.58694	19.5257	1.80524	hypothetical protein TRIVIDRAFT_153426
Tha_06885	1114.04	2359.1	1.08244	60S ribosomal protein L13
Tha_06925	5.25767	15.0862	1.52073	FAD binding domain protein
Tha_06996	583.062	2185.26	1.90608	ATP synthase protein 9 mitochondrial precursor
Tha_07024	3.2279	12.8476	1.99283	conserved hypothetical protein
Tha_07065	38.7409	153.721	1.98838	ubiquitin fusion degradation protein (Ufd1), putative
Tha_07149	43.6084	109.865	1.33306	hypothetical protein TRIVIDRAFT_230449
Tha_07251	6.51136	24.2376	1.89622	phytanoyl-CoA dioxygenase
Tha_07347	1272.55	3423.64	1.42782	hypothetical protein TRIVIDRAFT_76900
Tha_07379	6.80926	18.7708	1.46292	Beta-lactamase-related protein
Tha_07448	16.0236	52.6679	1.71672	Aspartate/tyrosine/aromatic aminotransferase
Tha_07518	648.415	1465.33	1.17623	Glycoside hydrolase
Tha_07525	18.1764	43.5376	1.26019	hypothetical protein TRIVIDRAFT_118220, partial
Tha_07578	17.3161	41.0127	1.24396	CCCH zinc finger protein
Tha_07666	21.4484	53.6032	1.32145	DUF1183 domain protein
Tha_07693	12.8111	31.0791	1.27855	UDP-galactose transporter like protein 1
Tha_07789	96.7275	329.537	1.76844	hypothetical protein TRIVIDRAFT_30789, partial
Tha_07818	14.1478	30.8579	1.12507	translation initiation protein Sua5
Tha_07877	11.0602	24.1902	1.12904	hypothetical protein TRIVIDRAFT_66663
Tha_07965	540.768	1291.93	1.25645	thioredoxin M-type
Tha_07978	30.761	69.4055	1.17395	glycosyltransferase family 32 protein
Tha_08032	54.7533	136.236	1.31509	hypothetical protein TRIVIDRAFT_89726
Tha_08051	894.112	1835.72	1.03782	ribosomal protein L32
Tha_08054	190.322	397.094	1.06103	putative transcription factor Con7p
Tha_08124	15.8894	48.7137	1.61627	hypothetical protein TRIVIDRAFT_37041
Tha_08186	47.6658	114.088	1.25912	hypothetical protein TRIVIDRAFT_212621
Tha_08191	113.641	400.647	1.81786	copper transporting P-type ATPase
Tha_08192	31.6084	78.8271	1.31838	alpha subunit of assimilatory sulfite reductase
Tha_08209	2022.63	4251.55	1.07175	ribosomal protein S26E
Tha_08254	23.4548	58.4049	1.31621	SAM-dependent methyltransferase, putative
Tha_08263	8.98373	34.0265	1.92127	Anhydro-N-acetylmuramic acid kinase
Tha_08551	30.046	73.0013	1.28075	conserved hypothetical protein
Tha_08603	1.0658	2.98745	1.48697	NmrA-like family protein
Tha_08688	26.0045	68.0225	1.38725	predicted protein
Tha_08695	8.34296	25.6125	1.61822	hypothetical protein TRIVIDRAFT_53877
Tha_08708	42.2553	86.4158	1.03216	probable HOL1-Putative substrate-H+ antiporter-unknown biological function
Tha_08783	24.5871	59.5196	1.27546	hypothetical protein TRIVIDRAFT_18729, partial
Tha_08842	14.8232	35.1902	1.24732	lectin family integral membrane protein, putative
Tha_08884	55.1569	114.103	1.04872	related to zinc finger protein crol gamma
Tha_08902	22.6566	65.111	1.52297	related to 26s proteasome subunit p28
Tha_08965	97.2576	310.952	1.67681	related to nuclear poly(A)-binding protein
Tha_08968	28.7585	77.2104	1.42481	cytochrome P450
Tha_08975	191.951	389.447	1.02069	protein kinase A regulatory subunit
Tha_08984	9.09758	23.772	1.38571	hypothetical protein TRIVIDRAFT_65719
Tha_09042	32.3097	82.1407	1.34613	UBX domain protein, putative
Tha_09044	112.841	235.958	1.06424	calcium-transporting ATPase
Tha_09131	417.538	1507.77	1.85244	transcription factor
Tha_09139	119.094	381.196	1.67843	hypothetical protein TRIVIDRAFT_66361
Tha_09179	17.8231	50.5489	1.50393	alpha/beta hydrolase fold domain containing protein
Tha_09180	18.5681	58.2019	1.64823	putative PTH11-type G-protein coupled receptor protein
Tha_09182	87.4043	196.634	1.16974	basic proline-rich protein
Tha_09193	12.9866	31.8264	1.2932	hypothetical protein TRIVIDRAFT_182923
Tha_09203	1110.12	2292.83	1.04643	60S ribosomal protein L35, L29 family
Tha_09210	50.5491	148.509	1.55479	heat shock protein 78
Tha_09298	5.10417	19.584	1.93993	meiotic chromosome segregation protein
Tha_09308	33.6237	76.1557	1.17947	predicted protein
Tha_09376	15.0036	33.0825	1.14076	U3 small nucleolar RNA associated protein
Tha_09396	9.45059	29.6209	1.64813	glycoside hydrolase family 55 protein
Tha_09402	245.25	826.343	1.75249	oligopeptide transporter
Tha_09432	13.8479	30.0326	1.11686	related to TOB3 (member of AAA-ATPase family)
Tha_09516	2.37122	8.67649	1.87148	drug resistance protein
Tha_09525	205.073	475.552	1.21346	TPR Domain containing protein
Tha_09534	40.6185	85.408	1.07224	amino acid transporter
Tha_09612	33.5631	75.4444	1.16854	multidrug resistance-related protein
Tha_09669	22.2843	57.278	1.36195	2-nitropropane dioxygenase
Tha_09677	16.4301	34.3216	1.06278	cell surface protein, putative
Tha_09681	34.3903	70.3226	1.03199	hypothetical protein TRIVIDRAFT_122714, partial
Tha_09797	36.9188	81.0229	1.13397	probable ATP-dependent Helicase
Tha_09888	17.3866	45.6711	1.3933	transmembrane amino acid transporter
Tha_09892	28.5378	68.809	1.26972	RecName: Full=Cytosolic Fe-S cluster assembly factor CFD1; AltName: Full=Cytosolic Fe-S cluster-deficient protein 1
Tha_10033	12.1113	43.2539	1.83648	Putative S-adenosylmethionine-dependent methyltransferase
Tha_10038	22.2156	52.4597	1.23964	HAD-superfamily hydrolase subfamily IIA CECR5
Tha_10052	7.01767	18.7327	1.4165	phytanoyl- dioxygenase
Tha_10060	7.09256	23.6955	1.74023	CFEM domain-containing protein
Tha_10091	385.625	980.668	1.34657	inner membrane transport protein yeiJ
Tha_10198	3.97976	11.9543	1.58677	fatty acid desaturase
Tha_10237	210.183	675.272	1.68383	splicing factor U2AF 23 kDa subunit, putative
Tha_10288	881.12	1763.71	1.00121	ribosomal protein S7
Tha_10295	14.1896	30.4292	1.10063	zinc-binding dehydrogenase
Tha_10298	39.7615	81.3191	1.03222	putative ERG4/ERG24 ergosterol biosynthesis protein
Tha_10306	5.81406	18.8601	1.69772	conserved hypothetical protein
Tha_10325	102.308	245.69	1.26393	amino acid transporter
Tha_10327	26.7521	85.5644	1.67736	Hypothetical protein TRIATDRAFT_259372
Tha_10345	12.0522	32.615	1.43625	hypothetical protein TRIVIDRAFT_232533
Tha_10420	2218.21	8353.44	1.91298	small heat shock protein
Tha_10456	827.402	1659.13	1.00377	hypothetical protein TRIVIDRAFT_119946, partial
Tha_10513	915.452	1873.56	1.03322	40s ribosomal protein S6
Tha_10543	241.218	585.577	1.27952	gaba permease
Tha_10636	23.8736	47.8298	1.0025	hypothetical protein TRIVIDRAFT_65615
Tha_10740	446.647	1410.39	1.6589	probable heat shock protein 80
Tha_10783	5.68546	21.5968	1.92546	putative G-protein coupled receptor protein
Tha_10796	933.899	1996.31	1.096	ribosomal protein L17
Tha_10799	149.055	515.712	1.79071	nitroreductase family protein
The 355 downregulated genes with a differential expression of one- to two-fold
Tha_00049	12.1295	5.43375	-1.15849	putative Mg2+ transporter
Tha_00123	59.3734	21.4345	-1.46988	glycosyltransferase family 2 protein
Tha_00145	32.3394	14.6148	-1.14586	zinc-containing alcohol dehydrogenase
Tha_00162	54.4224	16.6903	-1.70519	hypothetical protein TRIATDRAFT_164351, partial
Tha_00222	27.825	8.6639	-1.6833	Actin patch protein 1
Tha_00235	72.7922	33.1906	-1.13301	SNF7 family protein
Tha_00279	135.814	36.6694	-1.88897	hypothetical protein TRIVIDRAFT_208078
Tha_00285	17.6625	6.35681	-1.47431	threonine synthase-like protein
Tha_00334	20.4579	10.1867	-1.00597	related to protein kinase RPK1
Tha_00338	191.134	64.4153	-1.56911	transcription factor btf3, putative
Tha_00342	36.2529	11.6994	-1.63166	flavonol synthase/flavanone 3-hydroxylase
Tha_00459	243.837	120.082	-1.0219	putative mitochondrial phosphate carrier protein 2 protein
Tha_00478	197.226	79.2626	-1.31514	glycoside hydrolase family 17 protein, partial
Tha_00525	58.8567	21.9184	-1.42506	RasGAP protein
Tha_00553	31.3002	14.2024	-1.14003	hypothetical protein TRIVIDRAFT_193677
Tha_00586	106.626	43.9333	-1.27917	GPI anchored cell wall protein
Tha_00696	15.5958	4.18784	-1.89688	FAD binding domain protein
Tha_00699	47.9622	21.9885	-1.12515	carbohydrate esterase family 1 protein
Tha_00708	307.979	89.8261	-1.77763	Putative cell division cycle ATPase
Tha_00726	944.951	336.498	-1.48964	hypothetical protein TRIVIDRAFT_70167
Tha_00736	5.59613	1.89897	-1.55922	related to CHL1-protein of the DEAH box family
Tha_00738	28.0874	13.6955	-1.03622	protein kinase
Tha_00746	14.4367	5.76521	-1.32429	WD repeat containing protein
Tha_00779	10.9155	4.17143	-1.38776	predicted protein
Tha_00867	27.7155	12.5297	-1.14533	kinesin-like protein
Tha_00891	37.8725	17.2725	-1.13267	hypothetical protein TRIVIDRAFT_32887
Tha_00904	15.3103	6.32464	-1.27545	chromosome segregation protein
Tha_00908	93.5276	41.4524	-1.17394	dihydrodipicolinate synthetase family protein
Tha_00909	102.912	36.5114	-1.495	hypothetical protein TRIVIDRAFT_229523
Tha_00924	113.84	51.2223	-1.15216	MFS transporter, putative
Tha_00925	111.091	51.8937	-1.09811	glutamate carboxypeptidase 2
Tha_00965	5.20269	1.86433	-1.4806	serine/threonine-protein kinase chk2 (cds1)
Tha_01013	48.318	14.6809	-1.71862	WD repeat domain-containing protein
Tha_01024	89.7293	36.8946	-1.28217	ATPase family AAA domain-containing protein 3B
Tha_01119	581.558	177.809	-1.70959	proteinase inhibitor
Tha_01134	147.927	45.9447	-1.68691	G-protein coupled receptor protein
Tha_01143	22.4257	7.6557	-1.55054	mannosylphosphorylation protein
Tha_01163	109.603	44.9901	-1.28461	hypothetical protein TRIVIDRAFT_62163
Tha_01166	39.2825	11.7756	-1.73809	putative cell division control protein
Tha_01225	20.6447	5.42915	-1.92698	Trans-aconitate 2-methyltransferase
Tha_01287	1198.5	524.48	-1.19227	hypothetical protein TRIATDRAFT_302946
Tha_01354	4.6708	1.81988	-1.35983	NB-ARC and ankyrin domain protein
Tha_01419	718.119	346.065	-1.05318	hypothetical protein TRIVIDRAFT_228753
Tha_01426	504.49	240.584	-1.06828	putative glyoxal oxidase precursor
Tha_01524	17.7658	4.88575	-1.86245	hypothetical protein TRIVIDRAFT_228642
Tha_01534	70.3788	29.8166	-1.23902	hypothetical protein TRIVIDRAFT_165285
Tha_01542	169.182	70.4343	-1.26423	RTA1 like protein family
Tha_01604	110.642	40.5363	-1.44862	hypothetical protein TRIVIDRAFT_38889
Tha_01606	58.9406	28.8047	-1.03296	putative domain KxDL
Tha_01628	77.166	35.3243	-1.12731	DNA polymerase delta subunit 4
Tha_01634	14.7808	6.11578	-1.27312	hypothetical protein TRIVIDRAFT_196340
Tha_01643	95.8451	46.7991	-1.03422	hsp70-like protein
Tha_01686	331.46	137.727	-1.26702	Hypothetical protein TRIREDRAFT_120972
Tha_01711	72.0724	31.9051	-1.17566	glutathione transferase
Tha_01725	108.531	53.7214	-1.01453	pleiotropic drug resistance protein TABC2
Tha_01750	21.6355	7.07078	-1.61346	hypothetical protein TRIVIDRAFT_69123
Tha_01789	281.406	91.466	-1.62135	hypothetical protein TRIVIDRAFT_81180
Tha_01804	33.9998	15.0655	-1.17428	keto reductase
Tha_01865	21.054	9.50413	-1.14746	cytochrome P450
Tha_01900	14.3596	5.57369	-1.36531	kinesin-like protein
Tha_01990	17.1204	7.36371	-1.21721	sprt family metallopeptidase
Tha_02093	16.7213	5.0942	-1.71476	similar to general amidase GmdA
Tha_02109	91.8396	25.259	-1.86232	glycoside hydrolase family 3 protein
Tha_02208	335.087	103.46	-1.69547	conserved hypothetical protein
Tha_02280	16.3041	4.90514	-1.73287	cytochrome P450 monooxygenase
Tha_02285	12.7735	5.00697	-1.35114	ferric-chelate reductase, putative
Tha_02463	5316.79	2415.01	-1.13853	hypothetical protein TRIATDRAFT_90157
Tha_02528	294.719	122.04	-1.27198	glycoside hydrolase family 47 protein
Tha_02650	291.048	116.713	-1.3183	hypothetical protein TRIVIDRAFT_111274
Tha_02657	10.31	4.16829	-1.30652	hypothetical protein TRIVIDRAFT_184596
Tha_02658	8.27202	3.08106	-1.42482	metallopeptidase MepB
Tha_02663	100.229	25.4289	-1.97876	hypothetical protein TRIVIDRAFT_83807
Tha_02673	7.07609	2.69615	-1.39205	hypothetical protein TRIVIDRAFT_209281
Tha_02826	224.336	83.5785	-1.42446	hypothetical protein TRIVIDRAFT_219507
Tha_02844	45.6508	14.9563	-1.60988	Putative metabolite transport protein GIT1
Tha_02845	35.9701	12.8656	-1.48328	Ectoine hydroxylase
Tha_02847	256.799	124.893	-1.03994	bifunctional catalase/peroxidase
Tha_02930	12.9891	3.36574	-1.9483	hypothetical protein TRIVIDRAFT_189549
Tha_02963	26.2028	9.06194	-1.53183	beta 1,3 exoglucanase
Tha_03025	28.8621	7.86576	-1.87552	short-chain dehydrogenase, putative
Tha_03035	181.611	65.1672	-1.47863	hypothetical protein TRIVIDRAFT_28324
Tha_03037	48.1412	13.6824	-1.81495	conserved hypothetical protein
Tha_03039	3.42465	0.899796	-1.92828	photolyase, partial
Tha_03044	23.6498	7.11803	-1.73228	high-affinity nicotinic acid transporter
Tha_03065	88.6709	43.3661	-1.03189	Monocarboxylate transporter 12
Tha_03079	11.6278	3.95697	-1.55511	tRNA (uracil-O(2)-)-methyltransferase
Tha_03132	83.3658	21.65	-1.94509	hypothetical protein TRIVIDRAFT_60677
Tha_03163	39.5401	17.2913	-1.19327	cation channel family transporter, putative
Tha_03173	3120.05	1137.72	-1.45541	hypothetical protein TRIVIDRAFT_209137
Tha_03198	20.0521	5.42317	-1.88655	polyamine acetyltransferase
Tha_03211	158.447	58.1663	-1.44575	hypothetical protein TRIVIDRAFT_60767
Tha_03212	65.7301	31.9891	-1.03897	hypothetical protein TRIVIDRAFT_209115
Tha_03283	510.974	212.708	-1.26437	putative n-acetyltransferase
Tha_03342	81.5982	25.3228	-1.6881	chromosome segregation ATPase
Tha_03351	108.025	53.5073	-1.01355	tetraspanin Tsp3
Tha_03386	34.6885	15.6623	-1.14716	dynamin GTPase, putative
Tha_03402	20.327	8.60403	-1.24031	putative non-ribosomal peptide synthetase
Tha_03410	28.2872	13.2287	-1.09648	related to nodulin
Tha_03431	163.04	73.4207	-1.15096	hypothetical protein TRIREDRAFT_82317
Tha_03433	31.5337	14.7366	-1.09748	MFS transporter
Tha_03516	23.6014	9.75547	-1.27459	conserved hypothetical protein, partial
Tha_03529	103.109	38.8875	-1.40678	hypothetical protein TRIVIDRAFT_122881, partial
Tha_03536	481.835	207.065	-1.21846	myosin regulatory light chain cdc4
Tha_03538	30.1117	9.87599	-1.60833	Inhibitor of Apoptosis domain containing protein
Tha_03545	29.3775	13.8925	-1.08041	GTPase-binding protein rid1
Tha_03555	48.907	22.7245	-1.10579	CHY zinc finger domain protein
Tha_03577	21.9075	9.33551	-1.23062	hypothetical protein TRIREDRAFT_79244
Tha_03663	12.0712	4.28908	-1.49283	glycoside hydrolase family 5 protein
Tha_03676	76.9779	32.1418	-1.26	ATPase
Tha_03687	27.2867	12.8165	-1.09019	hypothetical protein TRIVIDRAFT_230347
Tha_03689	29.6018	13.0199	-1.18496	ceramidase family protein
Tha_03774	15.706	4.53556	-1.79197	Pfs domain protein
Tha_03800	96.5078	36.6812	-1.39561	hypothetical protein TRIATDRAFT_299458
Tha_03831	6.14803	1.74025	-1.82083	hypothetical protein TRIATDRAFT_318027
Tha_03843	104.727	37.8412	-1.46861	short-chain dehydrogenase reductase family
Tha_03870	15.3432	5.91209	-1.37586	non-ribosomal peptide synthetase
Tha_03871	123.35	57.2796	-1.10667	putative enoyl-CoA hydratase
Tha_03892	41.4468	12.2447	-1.7591	predicted protein
Tha_03924	332.158	128.694	-1.36793	hypothetical protein TRIVIDRAFT_171052
Tha_03935	1481.59	627.125	-1.24032	---
Tha_03943	84.6993	36.3038	-1.22223	predicted protein
Tha_03961	16.5972	6.38365	-1.37849	benzoate 4-monooxygenase cytochrome P450
Tha_03963	25.3987	11.7101	-1.11701	PKSX1
Tha_04012	5910.01	1670.17	-1.82316	hydrophobin
Tha_04039	304.101	80.2071	-1.92275	L-amino acid oxidase
Tha_04040	245.886	75.6882	-1.69985	related to sarcosine oxidase
Tha_04127	16.9842	4.90295	-1.79247	peroxisomal-coenzyme A synthetase
Tha_04157	8.16072	2.32258	-1.81297	related to aminotriazole resistance protein
Tha_04221	25.6661	9.49474	-1.43467	related to O-methylsterigmatocystin oxidoreductase
Tha_04231	7.79037	2.55617	-1.60771	flavin-binding monooxygenase-like protein
Tha_04249	5.45163	2.05911	-1.40467	putative cholesterol oxidase protein
Tha_04271	18.9918	5.69474	-1.73768	putative polyketide synthase
Tha_04330	30.0853	8.90541	-1.7563	hypothetical protein TRIVIDRAFT_79446
Tha_04370	26.9817	9.65047	-1.48331	hypothetical protein TRIVIDRAFT_228323
Tha_04376	233.697	81.5354	-1.51914	hypothetical protein TRIVIDRAFT_175684
Tha_04395	23.4761	8.16873	-1.52301	mPR-type GPCR
Tha_04417	1768.87	857.001	-1.04546	hypothetical protein TRIVIDRAFT_85635
Tha_04442	28.883	10.2604	-1.49313	formamidase-like protein
Tha_04466	237.999	116.857	-1.02621	hypothetical protein TRIVIDRAFT_34415
Tha_04516	128.908	52.8818	-1.2855	related to C4-dicarboxylate transport protein mae1
Tha_04536	12.8248	4.12838	-1.63529	aquaglyceroporin
Tha_04582	295.024	105.963	-1.47726	indoleamine 2,3-dioxygenase pyrrole 2,3-dioxygenase
Tha_04583	676.894	266.077	-1.34708	kynureninase
Tha_04617	915.683	363.634	-1.33236	hypothetical protein TRIVIDRAFT_79522
Tha_04701	62.246	17.3588	-1.84232	germinal center kinase
Tha_04702	23.2031	7.07604	-1.7133	Src homology-3 domain protein
Tha_04707	48.6063	19.7906	-1.29633	putative finger protein AZF1
Tha_04748	39.6762	17.8916	-1.14899	related to exo-alpha-sialidase / neuraminidase
Tha_04774	107.347	47.5904	-1.17355	Hypothetical protein TRIREDRAFT_123207
Tha_04778	90.0793	33.8799	-1.41076	related to polyketide synthase
Tha_04779	106.681	47.2	-1.17644	putative haloacid dehalogenase protein
Tha_04781	122.578	33.6805	-1.86371	TqaL
Tha_04799	285.782	88.0406	-1.69867	hypothetical protein TRIVIDRAFT_216912
Tha_04802	23.498	8.47523	-1.47121	hypothetical protein TRIVIDRAFT_11204, partial
Tha_04814	14.1378	6.29001	-1.16842	hypothetical protein TRIVIDRAFT_57150
Tha_04847	115.826	55.5922	-1.059	Ydr124wp-like protein
Tha_04858	196.382	59.8387	-1.71451	hypothetical protein TRIVIDRAFT_216900
Tha_04861	256.447	87.3154	-1.55435	hypothetical protein TRIVIDRAFT_42564
Tha_04882	86.6437	26.0427	-1.73422	arad-like aldolase/epimerase
Tha_04906	133.862	41.2985	-1.69658	hypothetical protein TRIVIDRAFT_232022
Tha_04907	21.1275	5.89659	-1.84117	phosphoribosylaminoimidazole-succinocarboxamide synthase
Tha_04925	60.5427	19.6069	-1.62659	putative myosin type II heavy chain
Tha_04948	36.9674	13.2224	-1.48327	hypothetical protein TRIVIDRAFT_210509
Tha_04979	106.825	42.404	-1.33297	hypothetical protein TRIVIDRAFT_41863
Tha_04983	5778.88	1564.89	-1.88473	HEX1-like protein
Tha_05062	112.806	42.4845	-1.40883	serine/threonine protein kinase, AGC family
Tha_05067	80.8736	37.3131	-1.11599	related to ariadne-2 protein
Tha_05085	146.468	42.1302	-1.79766	putative PTH11-type G-protein coupled receptor protein, partial
Tha_05164	322.467	95.3355	-1.75807	predicted protein
Tha_05258	30.7789	14.0286	-1.13357	secretory lipase, putative
Tha_05284	38.9635	16.4761	-1.24175	hypothetical protein TRIATDRAFT_297143
Tha_05310	55.2251	26.8969	-1.03789	MFS efflux transporter
Tha_05379	58.1334	19.6808	-1.56258	lactate dehydrogenase
Tha_05414	37.2411	17.1865	-1.11562	hypothetical protein TRIVIDRAFT_231765
Tha_05456	41.412	15.2276	-1.44336	hypothetical protein TRIVIDRAFT_67355
Tha_05482	6.84555	3.0791	-1.15266	nacht and ankyrin domain containing protein
Tha_05519	59.6919	26.0014	-1.19894	hypothetical protein TRIVIDRAFT_40082
Tha_05595	127.183	45.0769	-1.49644	kinesin-like protein
Tha_05596	165.636	79.9309	-1.05119	hypothetical protein TRIVIDRAFT_197221
Tha_05609	55.7441	17.1731	-1.69866	G2/mitotic-specific cyclin (Clb3), putative
Tha_05640	44.7544	13.639	-1.71429	hypothetical protein TRIVIDRAFT_34056
Tha_05764	43.004	17.0654	-1.33339	Hypothetical protein TRIREDRAFT_62299
Tha_05845	88.0081	30.0778	-1.54894	glycosyltransferase family 25 protein
Tha_05894	14.7403	4.69513	-1.65053	putative polyketide synthase
Tha_05896	20.13	6.25385	-1.68653	monoxygenase, putative
Tha_05897	32.96	11.1341	-1.56573	polyketide synthase
Tha_05901	34.5526	9.7893	-1.81952	citrinin polyketide synthase
Tha_05902	78.7064	22.5193	-1.80532	O-methyltransferase
Tha_05940	109.898	40.5275	-1.43919	conserved hypothetical protein
Tha_05963	4.79711	1.47775	-1.69877	glycoside hydrolase family 18 protein
Tha_05976	18.1525	7.17966	-1.33818	methyltransferase domain-containing protein
Tha_06075	6.18079	1.64305	-1.91142	mutanase precursor
Tha_06084	25.7894	11.3097	-1.18921	ankyrin repeat protein
Tha_06095	28.1868	9.16066	-1.6215	related to alcohol dehydrogenase, class C
Tha_06109	49.9417	17.1704	-1.54032	glycoside hydrolase family 3 protein
Tha_06134	57.2802	25.9508	-1.14225	hypothetical protein TRIVIDRAFT_36389
Tha_06135	88.5885	43.6044	-1.02265	hypothetical protein TRIVIDRAFT_36162
Tha_06136	447.044	195.744	-1.19145	hypothetical protein TRIVIDRAFT_35321
Tha_06147	33.9605	11.6375	-1.54507	GPI anchored protein, putative
Tha_06156	15.2678	6.13711	-1.31487	related to ankyrin 1
Tha_06157	48.7565	19.0081	-1.35898	hypothetical protein TRIVIDRAFT_215231
Tha_06185	229.575	110.915	-1.04951	hypothetical protein TRIVIDRAFT_176263
Tha_06187	27.3753	10.9984	-1.31558	hypothetical protein TRIVIDRAFT_112183, partial
Tha_06192	30.2585	14.5314	-1.05817	UV-damage endonuclease
Tha_06201	74.8556	20.0872	-1.89784	hypothetical protein TRIVIDRAFT_218113
Tha_06214	29.9049	9.2014	-1.70046	putative P-type ATPase
Tha_06227	52.6624	21.8732	-1.26761	CRAL-TRIO domain-containing protein C23B6.04c
Tha_06272	92.3191	26.6815	-1.79079	hypothetical protein TRIVIDRAFT_73453
Tha_06276	197.512	79.2781	-1.31695	cysteinyl-tRNA synthetase
Tha_06337	270.365	88.9055	-1.60456	spo12-like protein
Tha_06362	55.7749	17.8491	-1.64376	aldehyde dehydrogenase
Tha_06459	6.44566	2.88357	-1.16047	putative ankyrin repeat protein, partial
Tha_06470	18.3955	7.94782	-1.21072	aryl-alcohol oxidase
Tha_06474	408.634	191.873	-1.09066	hypothetical protein TRIVIDRAFT_204174
Tha_06504	5.82235	2.21626	-1.39348	phosphorylase superfamily protein
Tha_06546	11.2499	4.5624	-1.30205	related to helicase-like transcription factor protein
Tha_06558	10.2427	4.58177	-1.16063	cell division-associated protein bimb
Tha_06589	51.0056	16.5998	-1.6195	cytochrome p450 alkane hydroxylase
Tha_06686	6.43413	2.35814	-1.44809	hypothetical protein TRIATDRAFT_172115, partial
Tha_06715	696.713	192.19	-1.85803	QI74 protein
Tha_06722	153.252	39.7157	-1.94813	KR domain-containing protein
Tha_06724	186.019	53.3759	-1.80119	putative flavin-binding monooxygenase-like family protein
Tha_06729	2505.8	773.192	-1.69637	putative short-chain dehydrogenase protein
Tha_06730	76.3786	26.6567	-1.51867	multicopper oxidase
Tha_06757	23.3986	7.3682	-1.66704	hypothetical protein TRIVIDRAFT_180603
Tha_06760	53.1166	18.821	-1.49682	phytanoyl-CoA dioxygenase family protein
Tha_06809	203.128	56.1557	-1.85489	Acyl-CoA synthetase-like protein
Tha_06832	16.435	7.20148	-1.1904	D-aminoacylase, putative
Tha_06873	22.2644	9.81691	-1.18139	related to ariadne-2 protein
Tha_06882	19.999	6.78475	-1.55956	hypothetical protein TRIVIDRAFT_36809
Tha_06904	65.2772	18.4107	-1.82603	predicted protein
Tha_06909	40.9531	18.5556	-1.14211	glutathione-dependent formaldehyde-activating gfa
Tha_06969	103.565	46.6902	-1.14934	Cytochrome P450 family protein
Tha_07036	32.1987	15.9172	-1.01642	triacylglycerol lipase, putative
Tha_07037	62.3079	28.3122	-1.13799	NAD-dependent aldehyde dehydrogenase
Tha_07092	92.8812	45.0211	-1.04478	hypothetical protein TRIVIDRAFT_26095, partial
Tha_07109	83.3461	29.5703	-1.49497	cysteine dioxygenase
Tha_07125	4.50081	1.73161	-1.37808	phosphoribosyl transferase domain protein
Tha_07133	20.3382	9.40963	-1.11198	hypothetical protein TRIVIDRAFT_123746, partial
Tha_07196	118.388	55.2837	-1.0986	hypothetical protein TRIVIDRAFT_84204
Tha_07199	715.165	341.009	-1.06847	glycoside hydrolase family 76 protein
Tha_07212	73.5794	26.4241	-1.47745	hypothetical protein TRIVIDRAFT_60882
Tha_07217	59.3641	29.3041	-1.01848	zinc finger domain-containing protein
Tha_07375	40.889	19.7413	-1.0505	hypothetical protein TRIVIDRAFT_171879
Tha_07382	130.547	51.2818	-1.34805	hypothetical protein TRIVIDRAFT_46596
Tha_07395	235.411	96.7478	-1.28289	phospholipase-like protein
Tha_07429	40.5507	19.9023	-1.02679	kinesin
Tha_07463	30.3684	8.87612	-1.77457	integral membrane protein
Tha_07465	10.434	3.71003	-1.49179	cytochrome P450
Tha_07502	152.435	69.9117	-1.12459	fungal ADAM-like protein
Tha_07662	37.2968	13.6677	-1.44828	hypothetical protein TRIVIDRAFT_229926
Tha_07669	45.0824	21.3823	-1.07614	RYP2-like protein
Tha_07710	33.4865	10.4311	-1.68269	serine/threonine protein kinase, AGC family
Tha_07751	258.926	99.9329	-1.37351	peroxisomal catalase
Tha_07753	29.5311	8.2402	-1.84148	long chain fatty alcohol oxidase
Tha_07826	256.923	127.347	-1.01257	basic-leucine zipper domain-containing/DNA binding domain protein
Tha_07878	66.175	24.5728	-1.42922	Ser/Thr and tyr protein phosphatase
Tha_07884	11.9154	5.18834	-1.19948	related to ankyrin repeat protein
Tha_08049	507.577	211.017	-1.26627	NAD-dependent glutamate dehydrogenase
Tha_08100	4.53253	1.68824	-1.4248	conserved hypothetical protein
Tha_08115	15.7097	6.87348	-1.19255	hypothetical protein TRIVIDRAFT_190568
Tha_08121	57.5889	20.3908	-1.49787	homogentisate 1,2-dioxygenase
Tha_08122	2087.26	524.498	-1.9926	hypothetical protein TRIVIDRAFT_73947
Tha_08126	16.6978	6.02612	-1.47036	inorganic phosphate transporter
Tha_08135	71.1184	22.3877	-1.66752	fumarylacetoacetase
Tha_08182	70.064	29.8119	-1.23278	SH3 domain protein
Tha_08201	21.8118	9.53807	-1.19335	hypothetical protein TRIVIDRAFT_133185, partial
Tha_08206	6.41558	2.32109	-1.46678	putative ankyrin repeat protein
Tha_08225	407.283	106.186	-1.93943	sarcosine oxidase
Tha_08226	240.754	75.6532	-1.67009	NAD(P)-binding protein
Tha_08235	56.1243	16.4481	-1.7707	conserved hypothetical protein
Tha_08246	3.83677	1.4064	-1.44788	hypothetical protein TRIVIDRAFT_63814
Tha_08253	41.7032	20.042	-1.05713	hypothetical protein TRIVIDRAFT_37177
Tha_08368	891.861	433.55	-1.04062	ThiJ/PfpI family protein
Tha_08376	53.8749	24.3222	-1.14734	hypothetical protein TRIVIDRAFT_224066
Tha_08401	12.0419	4.59543	-1.3898	hypothetical protein TRIATDRAFT_188779
Tha_08710	19.2468	7.03286	-1.45244	putative abc transporter cdr4 protein
Tha_08764	113.539	48.0812	-1.23964	hypothetical protein TRIVIDRAFT_57429
Tha_08798	120.225	53.5257	-1.16743	---
Tha_08799	57.1538	21.1425	-1.4347	universal stress protein family domain protein
Tha_08813	70.6067	26.4596	-1.41601	microtubule associated protein (Ase1), putative
Tha_08841	56.5351	25.3067	-1.15963	probable prolidase
Tha_08864	90.1001	41.8648	-1.10579	histone H3-like centromeric protein cse-4
Tha_08891	19.6911	9.31297	-1.08023	checkpoint protein kinase (SldA), putative
Tha_08900	67.3867	25.7686	-1.38685	hypothetical protein TRIVIDRAFT_65829
Tha_08924	104.563	47.9712	-1.12413	G2/mitotic-specific cyclin-B
Tha_08960	57.0472	26.5191	-1.10512	LIM domain-containing protein C4F6.12
Tha_08989	222.476	76.0715	-1.54823	hypothetical protein TRIVIDRAFT_216997
Tha_09011	15.928	5.59802	-1.50858	hypothetical protein TRIVIDRAFT_1755, partial
Tha_09160	8.91135	4.00068	-1.1554	hypothetical protein TRIVIDRAFT_132435, partial
Tha_09191	14.1666	4.99228	-1.50472	hypothetical protein TRIVIDRAFT_57365
Tha_09199	50.7217	17.2254	-1.55806	hypothetical protein TRIVIDRAFT_43411
Tha_09207	206.701	61.1277	-1.75765	glucokinase
Tha_09231	23.3451	11.1339	-1.06816	sucrose transporter
Tha_09239	69.2674	20.6314	-1.74734	hypothetical protein TRIVIDRAFT_210391
Tha_09323	17.9715	5.52702	-1.70113	shugoshin
Tha_09370	51.5834	21.1512	-1.28617	hypothetical protein TRIVIDRAFT_65203
Tha_09414	676.41	300.141	-1.17226	RecName: Full=L-xylulose reductase; Short=XR >gi|20378204|gb|AAM20896.1|AF375616_1 L-xylulose reductase
Tha_09420	15.7818	6.83863	-1.20648	fungal specific transcription factor domain-containing protein
Tha_09421	12.5265	5.21342	-1.26467	kinesin-like protein
Tha_09453	26.1209	10.8172	-1.27188	hypothetical protein TRIVIDRAFT_177862
Tha_09478	38.822	12.0854	-1.6836	kinesin
Tha_09540	13.7497	4.67312	-1.55694	hypothetical protein TRIVIDRAFT_198950
Tha_09557	94.7096	25.2585	-1.90674	hypothetical protein TRIVIDRAFT_168222
Tha_09558	173.29	52.6437	-1.71885	Protein F37C4.5
Tha_09592	24.4519	8.58555	-1.50996	small RAS-like GTPase, rho family
Tha_09616	154.274	65.3842	-1.23849	formate dehydrogenase
Tha_09626	100.076	45.7356	-1.12971	glycoside hydrolase family 16 protein
Tha_09639	32.6264	12.9735	-1.33047	sorbitol utilization protein SOU2
Tha_09657	127.486	57.9603	-1.1372	Putative N-acetyltransferase p20
Tha_09722	15.5032	6.51295	-1.25119	hypothetical protein TRIVIDRAFT_68575
Tha_09784	60.6605	29.4401	-1.04297	hypothetical protein TRIVIDRAFT_216426
Tha_09861	52.642	21.5543	-1.28824	duf1680 domain containing protein
Tha_09891	129.791	59.4092	-1.12743	adenosylmethionine decarboxylase
Tha_09968	19.8807	5.97447	-1.73449	hypothetical protein TRIVIDRAFT_195946
Tha_09976	213.125	68.1951	-1.64396	peroxin Pex22-like protein
Tha_10012	25.3873	7.99696	-1.66658	predicted protein
Tha_10041	76.9754	37.297	-1.04534	multidrug resistance-associated protein
Tha_10044	288.329	85.3911	-1.75555	conserved hypothetical protein
Tha_10045	162.369	48.2304	-1.75126	Pc13g15680
Tha_10086	231.433	83.5854	-1.46927	hypothetical protein TRIVIDRAFT_225879
Tha_10123	463.329	229.669	-1.01248	hypothetical protein TRIVIDRAFT_9565, partial
Tha_10206	7.03425	2.05456	-1.77557	ABC multidrug transporter Mdr1
Tha_10241	89.5037	36.4693	-1.29526	Ubiquitin-conjugating enzyme E2 pex4
Tha_10294	822.143	299.631	-1.4562	hypothetical protein TRIVIDRAFT_87351
Tha_10316	594.152	259.315	-1.19613	hypothetical protein TRIVIDRAFT_74704
Tha_10318	199.143	78.3346	-1.34608	aspartic proteinase
Tha_10326	372.027	136.576	-1.44571	related to high-affinity zinc transport protein
Tha_10337	108.439	45.0686	-1.26669	hypothetical protein TRIVIDRAFT_196178
Tha_10349	50.5354	18.2447	-1.46981	C-14 sterol reductase
Tha_10350	56.6562	20.873	-1.44059	biotrophy-associated secreted protein 2
Tha_10364	6.32923	1.71467	-1.8841	hypothetical protein TRIVIDRAFT_38147
Tha_10365	16.9766	6.28123	-1.43443	Gamma-glutamyltranspeptidase
Tha_10373	60.5339	23.5647	-1.36112	hypothetical protein TRIVIDRAFT_165573
Tha_10396	94.7791	45.29	-1.06538	thiamine pyrophosphate-requiring enzyme
Tha_10438	77.8421	38.178	-1.02781	hypothetical protein TRIVIDRAFT_118110, partial
Tha_10449	6.75758	2.78761	-1.27748	Pfs, NACHT and Ankyrin domain protein
Tha_10462	85.8097	42.8068	-1.0033	hypothetical protein TRIVIDRAFT_65436
Tha_10494	74.7296	35.3184	-1.08126	hypothetical protein TRIATDRAFT_301797
Tha_10511	81.6351	24.463	-1.73859	aldose-1-epimerase
Tha_10538	61.8405	16.4568	-1.90987	hypothetical protein TRIVIDRAFT_87830
Tha_10544	137.559	51.3242	-1.42233	hypothetical protein TRIVIDRAFT_162331
Tha_10546	98.1352	41.4843	-1.24221	hypothetical protein TRIVIDRAFT_122412, partial
Tha_10564	27.609	12.9969	-1.08698	AMP-binding domain protein
Tha_10567	5.38406	1.45092	-1.89173	aaa family ATPase
Tha_10573	103.07	36.9835	-1.47867	predicted protein
Tha_10576	41.1064	14.5152	-1.5018	hypothetical protein TRIATDRAFT_321432
Tha_10595	18.4198	7.71585	-1.25536	hypothetical protein TRIVIDRAFT_40355
Tha_10622	37.5519	13.4531	-1.48095	fungal specific transcription factor domain-containing protein
Tha_10634	89.3963	25.5084	-1.80924	CCCH zinc finger DNA binding protein
Tha_10680	778.147	232.618	-1.74208	carbohydrate-binding module family 13 protein
Tha_10706	17.4657	7.01112	-1.3168	hypothetical protein TRIVIDRAFT_223073
Tha_10720	7.30091	2.29528	-1.66941	dynamin GTPase, putative
Tha_10774	217.421	106.328	-1.03197	hypothetical protein TRIVIDRAFT_51356
Tha_10794	176.124	80.9235	-1.12196	conserved fungal protein
The 73 upregulated genes with a differential expression of two- to three-fold
Tha_00105	5.88134	27.2803	2.21364	Hypothetical protein TRIATDRAFT_33231
Tha_00226	47.5471	232.651	2.29074	POT family protein
Tha_00375	3928.43	17740.9	2.17505	heat shock protein 30
Tha_00396	298.389	1625.4	2.44553	Cys/Met metabolism PLP-dependent enzyme
Tha_00620	27.8958	147.582	2.40339	f-box domain containing protein
Tha_00690	22.5212	90.7609	2.01079	aspartic protease precursor
Tha_00803	107.544	600.734	2.48179	putative peptidase m14 protein
Tha_00918	25.8023	129.791	2.33063	nucleoside-diphosphate-sugar epimerase, putative
Tha_01052	2.95188	14.8178	2.32762	Hypothetical protein TRIATDRAFT_232147
Tha_01295	6.2013	43.3133	2.80417	epoxide hydrolase
Tha_01344	79.9026	424.333	2.40888	acid phosphatase-like protein
Tha_01767	18.3591	85.9176	2.22646	NmrA family protein
Tha_02040	73.4955	359.284	2.2894	UPF0023 family protein
Tha_02368	20.3047	137.326	2.75772	hypothetical protein TRIVIDRAFT_41936
Tha_02376	17.2758	93.43	2.43513	Pc22g13630
Tha_02457	36.4384	203.271	2.47987	M6 family metalloprotease
Tha_02607	18.9951	77.7887	2.03393	metallo-beta-lactamase superfamily protein
Tha_02623	2.44001	14.7776	2.59846	hypothetical protein TRIVIDRAFT_64989
Tha_02648	13.4936	72.0721	2.41716	NmrA-like family protein
Tha_02677	12.3336	62.5257	2.34186	DNA repair and meiosis protein
Tha_02693	2.2559	9.21634	2.03049	hypothetical protein TRIVIDRAFT_149973, partial
Tha_02746	3.50274	15.957	2.18763	hypothetical protein TRIVIDRAFT_55037
Tha_02843	10.1086	55.157	2.44796	Hypothetical protein TRIATDRAFT_323015
Tha_03299	276.091	1125.22	2.02698	related to 7alpha-cephem-methoxylase P8 chain
Tha_03627	1.47657	8.24291	2.4809	cyclohexanone monooxygenase
Tha_03629	6.95801	38.1848	2.45625	glutathione S-transferase, variant
Tha_03847	129.4	992.993	2.93994	P4
Tha_03853	16.6325	118.664	2.83481	related to NAD dependent epimerase/dehydratase family protein
Tha_04203	1.44164	6.35443	2.14005	hypothetical protein TRIVIDRAFT_205446
Tha_04307	9.79833	75.8853	2.95321	NAD(P)-binding Rossmann-fold containing protein
Tha_04343	7.37145	44.9873	2.6095	RecName: Full=Extracellular metalloproteinase mep; AltName: Full=Elastinolytic metalloproteinase mep; AltName: Full=Fungalysin mep; Flags: Precursor >gi|310795938|gb|EFQ31399.1| fungalysin metallopeptidase
Tha_04908	47.0976	319.838	2.76361	hypothetical protein TRIVIDRAFT_65983
Tha_05146	2.01835	10.6347	2.39754	hypothetical protein
Tha_05172	1.6804	8.90306	2.4055	transmembrane amino acid transporter
Tha_05441	24.8219	129.099	2.37879	Hypothetical protein TRIATDRAFT_297222
Tha_05868	386.769	1718.39	2.15152	oligopeptide transporter, putative
Tha_05957	18.0956	82.7299	2.19277	NAD(P)-binding Rossmann-fold containing protein
Tha_05984	35.1118	188.666	2.4258	glutathione S-transferase
Tha_06032	2.33983	11.0506	2.23965	ABC multidrug transporter Mdr1
Tha_06073	21.9379	118.21	2.42985	hypothetical protein TRIVIDRAFT_58793
Tha_06456	72.5236	315.068	2.11914	short-chain dehydrogenase
Tha_06600	20.0981	84.842	2.07772	phosphoadenosine phosphosulfate reductase
Tha_06837	3.79253	16.0868	2.08464	alcohol dehydrogenase
Tha_07045	36.3925	195.75	2.42729	carboxypeptidase a1 precursor
Tha_07051	67.8406	285.748	2.07452	phosphate permease
Tha_07052	0.964979	4.10183	2.0877	cation-transporting ATPase pma1
Tha_07283	2.65914	20.7688	2.96538	hypothetical protein TRIVIDRAFT_25447, partial
Tha_07300	194.569	1108.9	2.51078	peptide transporter
Tha_07301	1.47195	6.97576	2.24462	Hypothetical protein TRIATDRAFT_50272
Tha_07353	20.7954	100.557	2.27368	DSBA oxidoreductase
Tha_07439	114.492	477.359	2.05983	hypothetical protein TRIATDRAFT_40549
Tha_07773	42.1373	212.579	2.33483	putative pirin
Tha_07890	275.676	1199.68	2.12161	hypothetical protein TRIVIDRAFT_61609
Tha_08031	459.512	1919.09	2.06225	hypothetical protein TRIVIDRAFT_216466
Tha_08084	17.5849	91.8901	2.38557	hypothetical protein TRIATDRAFT_199208
Tha_08088	3.14298	14.6927	2.22489	---
Tha_08198	149.75	673.313	2.16873	hypothetical protein TRIVIDRAFT_215870
Tha_08228	25.8436	113.065	2.12928	hypothetical protein TRIVIDRAFT_55809
Tha_08259	21.6938	107.285	2.30609	probable endo-polygalacturonase 6
Tha_08497	2.32247	17.9066	2.94676	amidase
Tha_08564	2.31073	16.9844	2.87779	conserved hypothetical protein
Tha_09403	3.87872	27.6108	2.83158	hypothetical protein TRIATDRAFT_290072
Tha_09416	65.8504	375.584	2.51188	NADH:flavin oxidoreductase/NADH oxidase
Tha_09417	4.80378	24.1655	2.33071	Hypothetical protein TRIATDRAFT_49167
Tha_09469	5.07824	26.4422	2.38044	putative aspartate protease
Tha_09743	26.6551	146.501	2.45843	cell surface protein, putative
Tha_09865	2.70659	21.0883	2.96189	related to NonF protein, involved in nonactin biosynthesis
Tha_09917	12.365	66.085	2.41805	NmrA family protein
Tha_10061	12.2634	49.6954	2.01876	FAD binding domain-containing protein
Tha_10195	2.43251	18.4196	2.92072	hypothetical protein TRIVIDRAFT_68481
Tha_10532	4.77916	27.8017	2.54035	NAD dependent epimerase/dehydratase
Tha_10746	141.499	613.105	2.11535	glutathione S-transferase
Tha_10754	6.6937	39.9607	2.5777	succinyl-CoA:3-ketoacid-coenzyme A transferase
The 87 downregulated genes with a differential expression of two- to three-fold
Tha_00232	8.81353	1.92904	-2.19184	cytochrome P450
Tha_00370	76.497	18.9743	-2.01136	hypothetical protein TRIVIDRAFT_36127
Tha_00596	9.76362	1.93477	-2.33525	FAD binding domain-containing protein
Tha_00658	42.5149	6.60833	-2.68561	hypothetical protein TRIVIDRAFT_49630
Tha_00710	20.7126	2.72961	-2.92374	amidohydrolase family protein
Tha_00720	109.93	20.1555	-2.44734	hypothetical protein TRIVIDRAFT_83634
Tha_00748	87.8399	19.002	-2.20872	hypothetical protein TRIVIDRAFT_202256
Tha_00750	174.811	43.5561	-2.00485	putative plac8 family protein
Tha_00797	70.9938	10.3714	-2.77509	oxidoreductase, short-chain dehydrogenase/reductase
Tha_01224	28.8435	6.18818	-2.22066	cytochrome P450, partial
Tha_01658	306.363	52.38	-2.54816	4-hydroxyphenylpyruvate dioxygenase
Tha_01659	133.504	26.666	-2.32381	hypothetical protein TRIVIDRAFT_184888
Tha_01754	5.019	1.10051	-2.18922	predicted protein
Tha_01840	14.7427	3.52065	-2.06609	glycoside hydrolase family 16 protein
Tha_02014	39.2876	9.77446	-2.00699	glycoside hydrolase family 16 protein
Tha_02187	348.2	68.1877	-2.35233	putative GprK-type G-protein coupled receptor protein
Tha_02393	63.0811	11.8028	-2.41808	ACC deaminase
Tha_02464	21.2658	3.93343	-2.43467	proteinase T-like protein
Tha_02554	120.382	25.1085	-2.26137	endochitinase class V precursor
Tha_02653	194.178	45.6606	-2.08836	hypothetical protein TRIVIDRAFT_206874
Tha_02885	17.86	3.09028	-2.53092	hypothetical protein AOL_s00078g610
Tha_02933	65.5378	13.6327	-2.26526	putative nad dependent epimerase protein
Tha_02951	37.5496	6.10972	-2.61962	glycoside hydrolase family 2 protein
Tha_02972	291.077	40.9215	-2.83047	unnamed protein product
Tha_02974	12.4149	1.82776	-2.76393	tyrocidine synthetase 1
Tha_03055	71.6865	17.0904	-2.06852	hypothetical protein TRIVIDRAFT_230606
Tha_03066	15.3844	3.34397	-2.20184	conserved hypothetical protein
Tha_03103	423.012	65.5319	-2.69043	SAM-dependent methyltransferase
Tha_03105	6.28453	1.55785	-2.01224	hypothetical protein TRIVIDRAFT_10303, partial
Tha_03110	32815.4	6025.93	-2.44512	hydrophobin
Tha_03201	69.6661	14.7001	-2.24463	---
Tha_03866	580.081	125.282	-2.21108	putative GprK-type G-protein coupled receptor protein
Tha_03917	8.12579	1.53029	-2.4087	Cytochrome P450
Tha_03923	22.487	4.72067	-2.25202	short-chain dehydrogenase, putative
Tha_03942	192.873	26.8496	-2.84468	cation transporting ATPase
Tha_04054	61.7304	14.7676	-2.06354	alcohol oxidase
Tha_04493	25.1988	5.2772	-2.25551	glycoside hydrolase family 16 protein
Tha_04846	10.59	2.27016	-2.22185	hypothetical protein TRIVIDRAFT_127669, partial
Tha_05054	638.739	84.7368	-2.91417	adhesin protein Mad2
Tha_05103	70.6701	13.4558	-2.39288	glycoside hydrolase family 2 protein
Tha_05149	17.6801	4.12664	-2.09909	3-oxoacyl-[acyl-carrier protein] reductase
Tha_05338	176.958	27.5968	-2.68084	ribonuclease T1
Tha_05380	4.10682	0.785224	-2.38685	putative atpase aaa+ type core protein
Tha_05607	28.8705	6.00148	-2.26621	monocarboxylate permease, putative
Tha_06012	15.8563	2.821	-2.49078	glycoside hydrolase family 18 protein
Tha_06171	4.89613	1.16407	-2.07247	ferric reductase transmembrane component 4
Tha_06244	26.1469	3.6147	-2.85469	glycoside hydrolase family 3 protein
Tha_06257	38.2439	4.90105	-2.96406	sphingomyelin phosphodiesterase
Tha_06286	3040.01	478.404	-2.66777	phosphoglycerate mutase family protein, putative
Tha_06588	2.93675	0.637238	-2.20432	putative kinesin light chain 1 protein
Tha_06703	32.1739	7.6509	-2.07219	hypothetical protein TRIVIDRAFT_68301
Tha_06716	60.5352	13.4162	-2.1738	LysM domain-containing protein
Tha_06723	167.84	30.042	-2.48203	conserved hypothetical protein
Tha_06725	757.655	95.0448	-2.99486	FAD-dependent isoamyl alcohol oxidase
Tha_06726	2129.76	278.642	-2.9342	conserved hypothetical protein
Tha_06728	647.503	113.802	-2.50835	FAD binding domain protein
Tha_06756	15.934	3.74078	-2.0907	hypothetical protein TRIVIDRAFT_83686
Tha_07087	180.226	40.8517	-2.14134	putative sugar transporter
Tha_07112	61.4363	13.888	-2.14526	putative family C-likeG-protein-coupled receptor
Tha_07164	6.96014	1.58014	-2.13906	RNA binding protein MSSP-2
Tha_07468	15.0976	2.92618	-2.36722	FAD binding domain protein
Tha_07929	383.502	72.1425	-2.41031	Norsolorinic acid reductase
Tha_08006	215.431	28.0302	-2.94217	similar to MFS multidrug transporter
Tha_08261	9.53285	1.83411	-2.37782	non-ribosomal peptide synthetase, partial
Tha_08441	112.772	28.1366	-2.00289	hypothetical protein TRIVIDRAFT_48610
Tha_08668	263.779	35.0087	-2.91355	aspartyl proteinase
Tha_08729	90.632	13.4505	-2.75235	putative (S)-2-haloacid dehalogenase
Tha_08819	32.3803	4.30527	-2.91094	WW domain-containing oxidoreductase
Tha_09143	11.5416	2.78849	-2.04929	unnamed protein product
Tha_09424	12.6892	2.54901	-2.31559	trichothecene 3-O-acetyltransferase
Tha_09599	153.08	33.6793	-2.18435	glycoside hydrolase family 15 protein
Tha_09904	194.674	32.0309	-2.60353	sulfite oxidase
Tha_09986	198.933	47.9451	-2.05282	unnamed protein product
Tha_10025	90.8135	20.3623	-2.15701	glycoside hydrolase family 28
Tha_10043	46.26	8.88428	-2.38044	related to n-alkane-inducible cytochrome P450
Tha_10047	42.3433	8.75832	-2.27341	non-ribosomal peptide synthetase
Tha_10077	66.8665	12.9848	-2.36445	major facilitator superfamily transporter
Tha_10118	59.8381	8.48269	-2.81847	homocitrate synthase-like protein
Tha_10137	95.6963	16.9605	-2.49629	MFS quinate transporter
Tha_10313	144.936	28.885	-2.32703	hypothetical protein TRIVIDRAFT_38049
Tha_10376	57.9235	9.11889	-2.66722	transcription termination factor Rho
Tha_10453	289.8	41.5655	-2.8016	---
Tha_10530	28.9348	3.69138	-2.97057	---
Tha_10608	349.692	64.2889	-2.44344	N-terminal WSC domain-containing protein
Tha_10666	198.42	33.1389	-2.58196	glucose transporter
Tha_10717	165.211	40.6521	-2.02291	putative chloroperoxidase
Tha_10771	246.372	59.8829	-2.04062	endosomal SPRY domain protein, putative
The 34 upregulated genes with a differential expression more than three-fold
Tha_01329	90.0854	1176.02	3.70648	serin endopeptidase
Tha_02050	2.20755	21.1925	3.26304	Hypothetical protein TRIATDRAFT_31295
Tha_02310	1.55365	16.6162	3.41886	acid phosphatase
Tha_02594	24.9292	721.2	4.85449	putative serine protein
Tha_02959	8.33182	89.1471	3.41949	cyanide hydratase
Tha_04085	13.8473	190.712	3.78372	serin endopeptidase
Tha_04305	3.37973	45.7829	3.75983	NAD dependent epimerase/dehydratase family protein
Tha_04624	4.0341	36.7953	3.18921	hypothetical protein TRIVIDRAFT_225144
Tha_05120	1.7135	74.3889	5.44007	putative aspartic protease
Tha_05157	10.9044	99.9632	3.19649	ribonuclease t2
Tha_05923	6.60804	582.901	6.46289	putative tripeptidyl peptidase a protein
Tha_05924	0.825676	36.2751	5.45726	alkaline serine protease AorO, putative
Tha_06030	1.83276	57.4306	4.96973	leucoanthocyanidin dioxygenase, putative
Tha_06107	2.15587	29.681	3.7832	nitrilase
Tha_06180	2.12589	33.0858	3.96007	3-beta hydroxysteroid dehydrogenase/isomerase, putative
Tha_06859	1.7631	75.7722	5.42548	protease s8 tripeptidyl peptidase
Tha_06878	2.97866	26.6137	3.15943	putative short-chain dehydrogenase reductase sdr protein
Tha_06927	12.5658	308.779	4.619	extracellular serine-rich protein
Tha_07043	0.582503	4.89773	3.07177	ferric-chelate reductase
Tha_07117	1.755	15.386	3.13209	hypothetical protein TRIVIDRAFT_60986
Tha_07689	20.0818	337.045	4.06897	serin endopeptidase
Tha_08110	5.90454	98.5113	4.06039	ribonuclease t2
Tha_08342	38.2262	372.539	3.28476	hypothetical protein TRIATDRAFT_320793
Tha_08535	176.542	2884.44	4.03021	trypsin-like protease
Tha_08601	37.3325	300.51	3.00891	NmrA family protein
Tha_08616	1.68014	13.9821	3.05693	conidiation-specific protein (con-13)
Tha_09092	1.96419	26.7488	3.76747	endonuclease/exonuclease/phosphatase family protein
Tha_09908	1.74483	38.5339	4.46496	serin endopeptidase
Tha_09951	2.16688	19.2009	3.14749	nmrA-like family protein
Tha_10335	1.4967	17.5065	3.54803	hypothetical protein TRIVIDRAFT_207043
Tha_10404	6.27965	79.8399	3.66835	putative aminopeptidase y protein
Tha_02860	0	1.54887	#NAME?	putative PTH11-type G-protein coupled receptor protein
Tha_04306	0	1.86045	#NAME?	alcohol dehydrogenase
Tha_06661	0	1.98694	#NAME?	redoxin domain-containing protein
The 14 downregulated genes with a differential expression more than three-fold
Tha_00712	20.0655	1.75493	-3.51524	salicylate hydroxylase
Tha_02783	258.156	23.4257	-3.46208	glutaminase GtaA
Tha_02976	218.342	9.60552	-4.50658	putative polyketide synthase
Tha_02978	84.8876	9.00679	-3.23647	non-ribosomal peptide synthetase
Tha_03026	20.795	1.98117	-3.39181	hypothetical protein TRIVIDRAFT_83938
Tha_03389	58.3999	6.32612	-3.20657	uncharacterized protein CPUR_03592
Tha_05549	42.5686	3.56222	-3.57894	major facilitator superfamily transporter
Tha_08414	26.6152	2.90666	-3.19482	glycoside hydrolase family 54 protein
Tha_08789	14.8239	1.52062	-3.28519	Dynamin family protein
Tha_08820	257.76	32.1418	-3.00351	amidase-like protein
Tha_10046	538.821	54.9053	-3.29479	putative plasmin-sensitive surface protein (Pls family protein)
Tha_01888	274.534	0	#VALUE!	metallothionein expression activator
Tha_08090	3.26119	0	#VALUE!	serine proteinase
Tha_08484	3.05661	0	#VALUE!	endoglucanase, putative

## Sheet: S5 Table
GO Term ID	Gene Ontology term	DEGs with GO annotation
GO:0005623	cell	113
GO:0044464	cell part	113
GO:0005576	extracellular region	5
GO:0032991	macromolecular complex	79
GO:0016020	membrane	73
GO:0044425	membrane part	57
GO:0031974	membrane-enclosed lumen	6
GO:0043226	organelle	92
GO:0044422	organelle part	29
GO:0016209	antioxidant activity	6
GO:0005488	binding	145
GO:0003824	catalytic activity	246
GO:0009055	electron carrier activity	19
GO:0030234	enzyme regulator activity	1
GO:0001071	nucleic acid binding transcription factor activity	14
GO:0005198	structural molecule activity	9
GO:0005215	transporter activity	38
GO:0065007	biological regulation	42
GO:0071840	cellular component organization or biogenesis	32
GO:0009987	cellular process	250
GO:0032502	developmental process	1
GO:0051234	establishment of localization	59
GO:0051179	localization	59
GO:0008152	metabolic process	451
GO:0051704	multi-organism process	2
GO:0032501	multicellular organismal process	1
GO:0000003	reproduction	2
GO:0022414	reproductive process	1
GO:0050896	response to stimulus	26
GO:0023052	signaling	2
GO:0044699	single-organism process	233

## Sheet: S6 Table
#ID	name	m/n	p-value	q-value	gene-list
ko03010	Ribosome	69/383	3.43e-33	6.56e-31	Tha_00269;Tha_03139;Tha_08826;Tha_08827;Tha_04942;Tha_00545;Tha_06967;Tha_00903;Tha_06250;Tha_05085;Tha_09041;Tha_05245;Tha_07621;Tha_09203;Tha_07463;Tha_06770;Tha_07620;Tha_07740;Tha_02891;Tha_01600;Tha_03149;Tha_01406;Tha_00757;Tha_09209;Tha_08122;Tha_08166;Tha_09057;Tha_06141;Tha_10796;Tha_10513;Tha_10834;Tha_10835;Tha_04764;Tha_07552;Tha_02860;Tha_04760;Tha_01179;Tha_01498;Tha_05735;Tha_03119…
ko00350	Tyrosine metabolism	29/383	0.0549082	0.873956	Tha_02623;Tha_02227;Tha_00145;Tha_06724;Tha_01658;Tha_02746;Tha_02624;Tha_10295;Tha_00908;Tha_04271;Tha_10327;Tha_03283;Tha_07301;Tha_08135;Tha_05902;Tha_03788;Tha_03963;Tha_04039;Tha_02976;Tha_02958;Tha_08121;Tha_06148;Tha_05753;Tha_06722;Tha_05897;Tha_06223;Tha_05056;Tha_01890;Tha_02462;
ko00903	Limonene and pinene degradation	26/383	0.017982	0.572427	Tha_02227;Tha_06969;Tha_06724;Tha_03516;Tha_00908;Tha_06095;Tha_04271;Tha_10306;Tha_03283;Tha_03961;Tha_06297;Tha_07465;Tha_03963;Tha_01865;Tha_02976;Tha_06362;Tha_08084;Tha_02280;Tha_03352;Tha_06722;Tha_05897;Tha_03871;Tha_07037;Tha_05056;Tha_01890;Tha_02462;
ko00624	1- and 2-Methylnaphthalene degradation	25/383	0.0405341	0.860225	Tha_06728;Tha_02623;Tha_02227;Tha_00145;Tha_06724;Tha_02746;Tha_10295;Tha_00908;Tha_06095;Tha_04271;Tha_10327;Tha_04079;Tha_10306;Tha_03283;Tha_03963;Tha_00712;Tha_02976;Tha_06722;Tha_05896;Tha_04566;Tha_05897;Tha_07037;Tha_05056;Tha_01890;Tha_02462;
ko00380	Tryptophan metabolism	20/383	0.00208165	0.198798	Tha_00576;Tha_03105;Tha_02847;Tha_04039;Tha_04316;Tha_10045;Tha_06362;Tha_08084;Tha_02093;Tha_03198;Tha_03352;Tha_04432;Tha_08238;Tha_04582;Tha_06297;Tha_03871;Tha_04583;Tha_08497;Tha_02242;Tha_07751;
ko00632	Benzoate degradation via CoA ligation	20/383	0.00343517	0.218706	Tha_02227;Tha_03963;Tha_01224;Tha_02976;Tha_00908;Tha_06095;Tha_04271;Tha_08084;Tha_02093;Tha_10306;Tha_06722;Tha_03283;Tha_05897;Tha_08238;Tha_06297;Tha_03871;Tha_08497;Tha_05056;Tha_01890;Tha_02462;
ko00360	Phenylalanine metabolism	17/383	0.0183736	0.501336	Tha_02227;Tha_03788;Tha_03963;Tha_01658;Tha_04039;Tha_06756;Tha_02976;Tha_04271;Tha_02093;Tha_06722;Tha_03283;Tha_05897;Tha_07301;Tha_08497;Tha_05056;Tha_01890;Tha_02462;
ko04111	Cell cycle - yeast	16/383	0.0788776	1.07612	Tha_00334;Tha_03502;Tha_00965;Tha_07878;Tha_06558;Tha_01888;Tha_08924;Tha_00738;Tha_00739;Tha_05609;Tha_08891;Tha_04192;Tha_05062;Tha_07821;Tha_01013;Tha_03223;
ko00260	Glycine, serine and threonine metabolism	13/383	0.0309536	0.739018	Tha_03788;Tha_04947;Tha_06917;Tha_02368;Tha_01971;Tha_06119;Tha_06470;Tha_04040;Tha_10405;Tha_05582;Tha_00396;Tha_04054;Tha_00285;
ko04110	Cell cycle	12/383	0.0527757	0.916378	Tha_08891;Tha_00334;Tha_03502;Tha_00222;Tha_00965;Tha_07878;Tha_06558;Tha_00738;Tha_07821;Tha_09239;Tha_09049;Tha_01013;
ko00642	Ethylbenzene degradation	10/383	0.00560946	0.214281	Tha_02227;Tha_03963;Tha_04271;Tha_02976;Tha_06722;Tha_03283;Tha_05897;Tha_05056;Tha_01890;Tha_02462;
ko04612	Antigen processing and presentation	7/383	0.004181	0.199643	Tha_05072;Tha_09078;Tha_07805;Tha_10740;Tha_03314;Tha_01835;Tha_00917;
ko00920	Sulfur metabolism	5/383	0.099293	1.11559	Tha_02444;Tha_09904;Tha_08192;Tha_06600;Tha_01131;
ko04115	p53 signaling pathway	4/383	0.0946301	1.12965	Tha_00965;Tha_00746;Tha_06803;Tha_10847;
ko05020	Prion diseases	3/383	0.0430042	0.821381	Tha_00972;Tha_04932;Tha_03552;
ko00904	Diterpenoid biosynthesis	3/383	0.0596066	0.875759	Tha_08228;Tha_09424;Tha_03299;
ko04080	Neuroactive ligand-receptor interaction	2/383	0.0886901	1.12932	Tha_08535;Tha_07689;

## Sheet: S7 Table
The 65 ribosomal protein related genes
gene_id	Th33-0.8_FPKM	ΔTH-0.8_FPKM	log2(fold_change) (ΔTH-0.8_VS_Th33-0.8)	significant	Annotation
Tha_02978	84.8876	9.00679	-3.23647	down	non-ribosomal peptide synthetase
Tha_03402	20.327	8.60403	-1.24032	down	putative non-ribosomal peptide synthetase
Tha_03870	15.3432	5.91209	-1.37586	down	non-ribosomal peptide synthetase
Tha_08261	9.53285	1.83411	-2.37782	down	non-ribosomal peptide synthetase, partial
Tha_10047	42.3433	8.75832	-2.27341	down	non-ribosomal peptide synthetase
Tha_00269	635.612	1308.06	1.04121	up	ribosomal protein L24/26
Tha_00294	564.572	1223.06	1.11526	up	ribosomal protein L5
Tha_00371	893.288	1773.67	0.989544	up	60S ribosomal protein L9
Tha_00545	821.4	1761.12	1.10034	up	60S ribosomal protein L20
Tha_00737	968.265	1857.29	0.939725	up	ribosomal protein L28
Tha_00903	820.96	1573.24	0.938356	up	40S ribosomal protein S11
Tha_01179	606.818	1069.21	0.817213	up	probable ribosomal protein L22
Tha_01193	1159.96	2252.6	0.95751	up	60S ribosomal protein L10-A-like protein
Tha_01194	825.725	1561.55	0.919241	up	60S ribosomal protein L30
Tha_01406	902.558	1752.13	0.957023	up	ribosomal protein S13, S15 family
Tha_01498	647.611	1258.99	0.959067	up	60S acidic ribosomal protein P0
Tha_01600	300.049	899.692	1.58423	up	ribosomal protein S2
Tha_02039	1668.52	3126.91	0.906169	up	ribosomal protein S18, S13 family
Tha_02790	1176.4	2389.16	1.02212	up	ribosomal protein P1
Tha_02891	867.34	1752.91	1.01508	up	40S ribosomal protein S24
Tha_03086	1015.67	2092.34	1.04268	up	40S ribosomal protein S9 (S7)
Tha_03087	616.466	1164.16	0.917196	up	60S ribosomal protein L21
Tha_03119	781.192	1656.85	1.08469	up	ribosomal protein S4
Tha_03139	590.679	1175.51	0.992834	up	60S ribosomal protein L24
Tha_03149	546.891	1045.36	0.934666	up	ribosomal protein L37e
Tha_03333	697.775	1449.23	1.05445	up	60s ribosomal protein L152/L15B
Tha_03840	910.596	1650.68	0.858182	up	40S ribosomal protein S17
Tha_04137	777.52	1384.24	0.832148	up	ribosomal L29e family protein
Tha_04178	717.405	1438.2	1.0034	up	60S ribosomal protein L25
Tha_04186	667.684	1278.38	0.937073	up	related to ribosomal protein L28
Tha_04760	568.86	1147.45	1.01229	up	60S ribosomal protein L4, putative
Tha_04764	864.802	1653.73	0.935282	up	ribosomal protein S29, S14 family
Tha_04942	817.749	2022.67	1.30653	up	ribosomal protein L14
Tha_05066	1104.08	2007.8	0.862774	up	ribosomal protein S28
Tha_05735	504.834	893.155	0.823104	up	60S ribosomal protein L31
Tha_05741	686.316	1365.3	0.992269	up	40S ribosomal protein S2
Tha_05790	639.027	1228.58	0.943044	up	60S ribosomal protein L23
Tha_05797	504.995	926.483	0.875497	up	ribosomal protein S21
Tha_06029	3.11875	5.83664	0.90417	up	nonribosomal peptide synthase, putative
Tha_06141	1106.14	1940.56	0.810933	up	40s ribosomal protein L44e
Tha_06250	237.221	443.259	0.901917	up	ribosomal protein L38
Tha_06770	626.78	1216.56	0.956769	up	40s ribosomal protein
Tha_06885	1114.04	2359.1	1.08244	up	60S ribosomal protein L13
Tha_06967	1376.83	2583.78	0.908136	up	40S ribosomal protein S20
Tha_07497	684.709	1292.17	0.916233	up	60S ribosomal protein L3
Tha_07620	707.966	1334.23	0.91426	up	ribosomal protein S12
Tha_07621	797.77	1454.93	0.866904	up	ribosomal protein S22, S8 family
Tha_07740	790.796	1573.74	0.992824	up	60S ribosomal protein L2
Tha_08051	894.112	1835.72	1.03782	up	ribosomal protein L32
Tha_08052	1048.38	2043.54	0.962908	up	30S ribosomal protein S9
Tha_08166	735.692	1435.84	0.964721	up	ribosomal protein L8
Tha_08209	2022.63	4251.55	1.07175	up	ribosomal protein S26E
Tha_08770	632.214	1186.99	0.908829	up	60S ribosomal protein L11, L5 family
Tha_08777	581.014	1154.22	0.990278	up	40s ribosomal protein S19e
Tha_08826	723.311	1322.6	0.870683	up	60S ribosomal protein L7
Tha_08827	684.006	1295.97	0.921951	up	ribosomal protein S14, S11 family
Tha_09041	1079.34	1881.49	0.801737	up	RecName: Full=60S ribosomal protein L36; AltName: Full=TRP36 >gi|11066975|gb|AAG28787.1|AF308443_1 60S ribosomal protein
Tha_09057	700.556	1339.69	0.935327	up	60S ribosomal protein L33
Tha_09203	1110.12	2292.83	1.04642	up	60S ribosomal protein L35, L29 family
Tha_09209	926.704	1755.78	0.921932	up	60S ribosomal protein L6
Tha_10288	881.12	1763.71	1.00121	up	ribosomal protein S7
Tha_10513	915.452	1873.56	1.03322	up	40s ribosomal protein S6
Tha_10796	933.899	1996.31	1.096	up	ribosomal protein L17
Tha_10834	1701.26	3150.33	0.888904	up	40S ribosomal protein S1
Tha_10835	1045.19	2031.48	0.958769	up	ribosomal protein L12, L11 family
